# Supplementary material for: Transcription Factor Mavib-1 Negatively Regulates Conidiation by Affecting Utilization of Carbon and Nitrogen Source in Metarhizium acridum
Source: J Fungi (Basel). 2022 Jun 1;8(6):594. doi: 10.3390/jof8060594 (PMC9224900; doi:10.3390/jof8060594)
Supplement: Supplementary file 1 [file jof-08-00594-s001.zip]

Archive with 1 entries (1 files):
- jof-1728880-supplementary.pdf
